# Supplementary material for: The MYPT2-regulated striated muscle-specific myosin light chain phosphatase limits cardiac myosin phosphorylation in vivo
Source: J Biol Chem. 2024 Jan 13;300(2):105652. doi: 10.1016/j.jbc.2024.105652 (PMC10851227; doi:10.1016/j.jbc.2024.105652)
Supplement: Supporting Information 2 [file mmc1.xlsx]

## Sheet: Fig 3A
Table Analyzed	Fig 3A baseline M F RLCP
Two-way ANOVA	Ordinary
Alpha	0.05
Source of Variation	% of total variation	P value	P value summary	Significant?
Interaction	0.1283	0.7352	ns	No
gender	0.01889	0.8966	ns	No
Cre	74.6	<0.0001	****	Yes
ANOVA table	SS (Type III)	DF	MS	F (DFn, DFd)	P value
Interaction	0.0002958	1	0.0002958	F (1, 23) = 0.1172	P=0.7352
gender	4.356e-05	1	4.356e-05	F (1, 23) = 0.01726	P=0.8966
Cre	0.172	1	0.172	F (1, 23) = 68.16	P<0.0001
Residual	0.05804	23	0.002524
Difference between column means
Predicted (LS) mean of Cre-	0.3658
Predicted (LS) mean of Cre+	0.5258
Difference between predicted means	-0.16
SE of difference	0.01938
95% CI of difference	-0.2001 to -0.1199
Difference between row means
Predicted (LS) mean of Male	0.4445
Predicted (LS) mean of Female	0.4471
Difference between predicted means	-0.002546
SE of difference	0.01938
95% CI of difference	-0.04263 to 0.03754
Interaction CI
Mean diff, A1 - B1	-0.1666
Mean diff, A2 - B2	-0.1534
(A1 -B1) - (A2 - B2)	-0.01327
95% CI of difference	-0.09344 to 0.06691
(B1 - A1) - (B2 - A2)	0.01327
95% CI of difference	-0.06691 to 0.09344
Data summary
Number of columns (Cre)	2
Number of rows (gender)	2
Number of values	27
Compare cell means regardless of rows and columns
Number of families	1
Number of comparisons per family	6
Alpha	0.05
Tukey's multiple comparisons test	Predicted (LS) mean diff.	95.00% CI of diff.	Below threshold?	Summary	Adjusted P Value
Male:Cre- vs. Male:Cre+	-0.1666	-0.2440 to -0.08928	Yes	****	<0.0001
Male:Cre- vs. Female:Cre-	-0.00918	-0.08349 to 0.06513	No	ns	0.9859
Male:Cre- vs. Female:Cre+	-0.1625	-0.2368 to -0.08823	Yes	****	<0.0001
Male:Cre+ vs. Female:Cre-	0.1574	0.08010 to 0.2348	Yes	****	<0.0001
Male:Cre+ vs. Female:Cre+	0.004089	-0.07325 to 0.08143	No	ns	0.9988
Female:Cre- vs. Female:Cre+	-0.1534	-0.2277 to -0.07905	Yes	****	<0.0001
Test details	Predicted (LS) mean 1	Predicted (LS) mean 2	Predicted (LS) mean diff.	SE of diff.	N1	N2	q	DF
Male:Cre- vs. Male:Cre+	0.3612	0.5279	-0.1666	0.02795	7	6	8.432	23
Male:Cre- vs. Female:Cre-	0.3612	0.3704	-0.00918	0.02685	7	7	0.4835	23
Male:Cre- vs. Female:Cre+	0.3612	0.5238	-0.1625	0.02685	7	7	8.56	23
Male:Cre+ vs. Female:Cre-	0.5279	0.3704	0.1574	0.02795	6	7	7.967	23
Male:Cre+ vs. Female:Cre+	0.5279	0.5238	0.004089	0.02795	6	7	0.2069	23
Female:Cre- vs. Female:Cre+	0.3704	0.5238	-0.1534	0.02685	7	7	8.077	23

## Sheet: Fig 3B
Table Analyzed	Fig 3B baseline M F HW/TL
Two-way ANOVA	Ordinary
Alpha	0.05
Source of Variation	% of total variation	P value	P value summary	Significant?
Interaction	0.1093	0.7531	ns	No
gender	42.99	<0.0001	****	Yes
Cre	0.03447	0.8598	ns	No
ANOVA table	SS (Type III)	DF	MS	F (DFn, DFd)	P value
Interaction	0.03907	1	0.03907	F (1, 47) = 0.1001	P=0.7531
gender	15.36	1	15.36	F (1, 47) = 39.36	P<0.0001
Cre	0.01232	1	0.01232	F (1, 47) = 0.03156	P=0.8598
Residual	18.34	47	0.3903
Difference between column means
Predicted (LS) mean of Cre-	5.965
Predicted (LS) mean of Cre+	5.933
Difference between predicted means	0.0325
SE of difference	0.1829
95% CI of difference	-0.3355 to 0.4005
Difference between row means
Predicted (LS) mean of Male	6.523
Predicted (LS) mean of Female	5.375
Difference between predicted means	1.148
SE of difference	0.1829
95% CI of difference	0.7795 to 1.515
Interaction CI
Mean diff, A1 - B1	-0.02537
Mean diff, A2 - B2	0.09037
(A1 -B1) - (A2 - B2)	-0.1157
95% CI of difference	-0.8517 to 0.6202
(B1 - A1) - (B2 - A2)	0.1157
95% CI of difference	-0.6202 to 0.8517
Data summary
Number of columns (Cre)	2
Number of rows (gender)	2
Number of values	51
Compare cell means regardless of rows and columns
Number of families	1
Number of comparisons per family	6
Alpha	0.05
Tukey's multiple comparisons test	Predicted (LS) mean diff.	95.00% CI of diff.	Below threshold?	Summary	Adjusted P Value
Male:Cre- vs. Male:Cre+	-0.02537	-0.6958 to 0.6450	No	ns	0.9996
Male:Cre- vs. Female:Cre-	1.09	0.3165 to 1.863	Yes	**	0.0026
Male:Cre- vs. Female:Cre+	1.18	0.5432 to 1.817	Yes	****	<0.0001
Male:Cre+ vs. Female:Cre-	1.115	0.3775 to 1.852	Yes	**	0.0011
Male:Cre+ vs. Female:Cre+	1.205	0.6124 to 1.798	Yes	****	<0.0001
Female:Cre- vs. Female:Cre+	0.09037	-0.6167 to 0.7974	No	ns	0.9863
Test details	Predicted (LS) mean 1	Predicted (LS) mean 2	Predicted (LS) mean diff.	SE of diff.	N1	N2	q	DF
Male:Cre- vs. Male:Cre+	6.51	6.536	-0.02537	0.2517	11	14	0.1426	47
Male:Cre- vs. Female:Cre-	6.51	5.421	1.09	0.2903	11	8	5.308	47
Male:Cre- vs. Female:Cre+	6.51	5.33	1.18	0.2391	11	18	6.98	47
Male:Cre+ vs. Female:Cre-	6.536	5.421	1.115	0.2769	14	8	5.695	47
Male:Cre+ vs. Female:Cre+	6.536	5.33	1.205	0.2226	14	18	7.657	47
Female:Cre- vs. Female:Cre+	5.421	5.33	0.09037	0.2655	8	18	0.4814	47

## Sheet: Fig 3C_1
Table Analyzed	Fig 3C baseline M F ANP
Two-way ANOVA	Ordinary
Alpha	0.05
Source of Variation	% of total variation	P value	P value summary	Significant?
Interaction	6.128	0.2422	ns	No
gender	1.023	0.6283	ns	No
Cre	0.07909	0.8926	ns	No
ANOVA table	SS (Type III)	DF	MS	F (DFn, DFd)	P value
Interaction	16.1	1	16.1	F (1, 22) = 1.445	P=0.2422
gender	2.686	1	2.686	F (1, 22) = 0.2411	P=0.6283
Cre	0.2078	1	0.2078	F (1, 22) = 0.01865	P=0.8926
Residual	245.1	22	11.14
Difference between column means
Predicted (LS) mean of Cre-	4.005
Predicted (LS) mean of Cre+	3.823
Difference between predicted means	0.1815
SE of difference	1.329
95% CI of difference	-2.576 to 2.939
Difference between row means
Predicted (LS) mean of Male	3.588
Predicted (LS) mean of Female	4.241
Difference between predicted means	-0.6528
SE of difference	1.329
95% CI of difference	-3.410 to 2.104
Interaction CI
Mean diff, A1 - B1	-1.416
Mean diff, A2 - B2	1.779
(A1 -B1) - (A2 - B2)	-3.196
95% CI of difference	-8.710 to 2.318
(B1 - A1) - (B2 - A2)	3.196
95% CI of difference	-2.318 to 8.710
Data summary
Number of columns (Cre)	2
Number of rows (gender)	2
Number of values	26
Compare cell means regardless of rows and columns
Number of families	1
Number of comparisons per family	6
Alpha	0.05
Tukey's multiple comparisons test	Predicted (LS) mean diff.	95.00% CI of diff.	Below threshold?	Summary	Adjusted P Value
Male:Cre- vs. Male:Cre+	-1.416	-6.700 to 3.868	No	ns	0.8781
Male:Cre- vs. Female:Cre-	-2.251	-7.863 to 3.362	No	ns	0.6852
Male:Cre- vs. Female:Cre+	-0.4713	-5.898 to 4.956	No	ns	0.9949
Male:Cre+ vs. Female:Cre-	-0.8343	-5.840 to 4.171	No	ns	0.9664
Male:Cre+ vs. Female:Cre+	0.9451	-3.852 to 5.742	No	ns	0.9463
Female:Cre- vs. Female:Cre+	1.779	-3.377 to 6.936	No	ns	0.774
Test details	Predicted (LS) mean 1	Predicted (LS) mean 2	Predicted (LS) mean diff.	SE of diff.	N1	N2	q	DF
Male:Cre- vs. Male:Cre+	2.88	4.296	-1.416	1.903	5	8	1.053	22
Male:Cre- vs. Female:Cre-	2.88	5.13	-2.251	2.021	5	6	1.575	22
Male:Cre- vs. Female:Cre+	2.88	3.351	-0.4713	1.954	5	7	0.341	22
Male:Cre+ vs. Female:Cre-	4.296	5.13	-0.8343	1.803	8	6	0.6545	22
Male:Cre+ vs. Female:Cre+	4.296	3.351	0.9451	1.728	8	7	0.7737	22
Female:Cre- vs. Female:Cre+	5.13	3.351	1.779	1.857	6	7	1.355	22

## Sheet: Fig 3C_2
Table Analyzed	Fig 3C baseline M F BNP
Two-way ANOVA	Ordinary
Alpha	0.05
Source of Variation	% of total variation	P value	P value summary	Significant?
Interaction	11.89	0.0833	ns	No
gender	2.847	0.3849	ns	No
cre	0.1102	0.8632	ns	No
ANOVA table	SS (Type III)	DF	MS	F (DFn, DFd)	P value
Interaction	6.48	1	6.48	F (1, 23) = 3.278	P=0.0833
gender	1.552	1	1.552	F (1, 23) = 0.7848	P=0.3849
cre	0.06003	1	0.06003	F (1, 23) = 0.03036	P=0.8632
Residual	45.47	23	1.977
Difference between column means
Predicted (LS) mean of Cre-	2.792
Predicted (LS) mean of Cre+	2.887
Difference between predicted means	-0.09574
SE of difference	0.5494
95% CI of difference	-1.232 to 1.041
Difference between row means
Predicted (LS) mean of Male	3.083
Predicted (LS) mean of Female	2.596
Difference between predicted means	0.4867
SE of difference	0.5494
95% CI of difference	-0.6499 to 1.623
Interaction CI
Mean diff, A1 - B1	-1.09
Mean diff, A2 - B2	0.899
(A1 -B1) - (A2 - B2)	-1.989
95% CI of difference	-4.263 to 0.2838
(B1 - A1) - (B2 - A2)	1.989
95% CI of difference	-0.2838 to 4.263
Data summary
Number of columns (cre)	2
Number of rows (gender)	2
Number of values	27
Compare cell means regardless of rows and columns
Number of families	1
Number of comparisons per family	6
Alpha	0.05
Tukey's multiple comparisons test	Predicted (LS) mean diff.	95.00% CI of diff.	Below threshold?	Summary	Adjusted P Value
Male:Cre- vs. Male:Cre+	-1.09	-3.309 to 1.128	No	ns	0.5357
Male:Cre- vs. Female:Cre-	-0.508	-2.786 to 1.770	No	ns	0.9256
Male:Cre- vs. Female:Cre+	0.391	-1.887 to 2.669	No	ns	0.9639
Male:Cre+ vs. Female:Cre-	0.5825	-1.431 to 2.596	No	ns	0.8535
Male:Cre+ vs. Female:Cre+	1.481	-0.5324 to 3.495	No	ns	0.2044
Female:Cre- vs. Female:Cre+	0.899	-1.181 to 2.979	No	ns	0.6354
Test details	Predicted (LS) mean 1	Predicted (LS) mean 2	Predicted (LS) mean diff.	SE of diff.	N1	N2	q	DF
Male:Cre- vs. Male:Cre+	2.538	3.628	-1.09	0.8016	5	8	1.924	23
Male:Cre- vs. Female:Cre-	2.538	3.046	-0.508	0.8233	5	7	0.8725	23
Male:Cre- vs. Female:Cre+	2.538	2.147	0.391	0.8233	5	7	0.6716	23
Male:Cre+ vs. Female:Cre-	3.628	3.046	0.5825	0.7277	8	7	1.132	23
Male:Cre+ vs. Female:Cre+	3.628	2.147	1.481	0.7277	8	7	2.879	23
Female:Cre- vs. Female:Cre+	3.046	2.147	0.899	0.7516	7	7	1.691	23

## Sheet: Fig 5B
Table Analyzed	Fig 5B surg HW/TL
Two-way ANOVA	Ordinary
Alpha	0.05
Source of Variation	% of total variation	P value	P value summary	Significant?
Interaction	17.31	0.0016	**	Yes
Cre	8.654	0.0171	*	Yes
surgery	36.62	<0.0001	****	Yes
ANOVA table	SS (Type III)	DF	MS	F (DFn, DFd)	P value
Interaction	5.535	1	5.535	F (1, 18) = 13.80	P=0.0016
Cre	2.768	1	2.768	F (1, 18) = 6.901	P=0.0171
surgery	11.71	1	11.71	F (1, 18) = 29.20	P<0.0001
Residual	7.219	18	0.4011
Difference between column means
Predicted (LS) mean of Sham	6.517
Predicted (LS) mean of TAC	8.008
Difference between predicted means	-1.491
SE of difference	0.276
95% CI of difference	-2.071 to -0.9115
Difference between row means
Predicted (LS) mean of Cre-	7.625
Predicted (LS) mean of Cre+	6.9
Difference between predicted means	0.7249
SE of difference	0.276
95% CI of difference	0.1451 to 1.305
Interaction CI
Mean diff, A1 - B1	-2.516
Mean diff, A2 - B2	-0.4661
(A1 -B1) - (A2 - B2)	-2.05
95% CI of difference	-3.210 to -0.8908
(B1 - A1) - (B2 - A2)	2.05
95% CI of difference	0.8908 to 3.210
Data summary
Number of columns (surgery)	2
Number of rows (Cre)	2
Number of values	22
Compare cell means regardless of rows and columns
Number of families	1
Number of comparisons per family	6
Alpha	0.05
Tukey's multiple comparisons test	Predicted (LS) mean diff.	95.00% CI of diff.	Below threshold?	Summary	Adjusted P Value
Cre-:Sham vs. Cre-:TAC	-2.516	-3.512 to -1.521	Yes	****	<0.0001
Cre-:Sham vs. Cre+:Sham	-0.3002	-1.384 to 0.7836	No	ns	0.8612
Cre-:Sham vs. Cre+:TAC	-0.7663	-1.922 to 0.3890	No	ns	0.2732
Cre-:TAC vs. Cre+:Sham	2.216	1.168 to 3.264	Yes	****	<0.0001
Cre-:TAC vs. Cre+:TAC	1.75	0.6282 to 2.872	Yes	**	0.0018
Cre+:Sham vs. Cre+:TAC	-0.4661	-1.667 to 0.7346	No	ns	0.6958
Test details	Predicted (LS) mean 1	Predicted (LS) mean 2	Predicted (LS) mean diff.	SE of diff.	N1	N2	q	DF
Cre-:Sham vs. Cre-:TAC	6.367	8.883	-2.516	0.3523	6	7	10.1	18
Cre-:Sham vs. Cre+:Sham	6.367	6.667	-0.3002	0.3835	6	5	1.107	18
Cre-:Sham vs. Cre+:TAC	6.367	7.133	-0.7663	0.4088	6	4	2.651	18
Cre-:TAC vs. Cre+:Sham	8.883	6.667	2.216	0.3708	7	5	8.452	18
Cre-:TAC vs. Cre+:TAC	8.883	7.133	1.75	0.3969	7	4	6.235	18
Cre+:Sham vs. Cre+:TAC	6.667	7.133	-0.4661	0.4248	5	4	1.551	18

## Sheet: Fig 5C
Table Analyzed	Fig 5C surg bMHC/gapdh
Two-way ANOVA	Ordinary
Alpha	0.05
Source of Variation	% of total variation	P value	P value summary	Significant?
Interaction	13.58	0.0714	ns	No
cre	13.01	0.0768	ns	No
surgery	25.6	0.0198	*	Yes
ANOVA table	SS (Type III)	DF	MS	F (DFn, DFd)	P value
Interaction	145.8	1	145.8	F (1, 10) = 4.065	P=0.0714
cre	139.6	1	139.6	F (1, 10) = 3.893	P=0.0768
surgery	274.8	1	274.8	F (1, 10) = 7.663	P=0.0198
Residual	358.6	10	35.86
Difference between column means
Predicted (LS) mean of Sham	1.071
Predicted (LS) mean of TAC	10.15
Difference between predicted means	-9.08
SE of difference	3.28
95% CI of difference	-16.39 to -1.772
Difference between row means
Predicted (LS) mean of Cre-	8.847
Predicted (LS) mean of Cre+	2.375
Difference between predicted means	6.472
SE of difference	3.28
95% CI of difference	-0.8368 to 13.78
Interaction CI
Mean diff, A1 - B1	-15.69
Mean diff, A2 - B2	-2.467
(A1 -B1) - (A2 - B2)	-13.23
95% CI of difference	-27.84 to 1.391
(B1 - A1) - (B2 - A2)	13.23
95% CI of difference	-1.391 to 27.84
Data summary
Number of columns (surgery)	2
Number of rows (cre)	2
Number of values	14
Compare cell means regardless of rows and columns
Number of families	1
Number of comparisons per family	6
Alpha	0.05
Tukey's multiple comparisons test	Predicted (LS) mean diff.	95.00% CI of diff.	Below threshold?	Summary	Adjusted P Value
Cre-:Sham vs. Cre-:TAC	-15.69	-29.07 to -2.313	Yes	*	0.0216
Cre-:Sham vs. Cre+:Sham	-0.1414	-15.10 to 14.82	No	ns	>0.9999
Cre-:Sham vs. Cre+:TAC	-2.609	-17.57 to 12.35	No	ns	0.9489
Cre-:TAC vs. Cre+:Sham	15.55	2.172 to 28.93	Yes	*	0.0227
Cre-:TAC vs. Cre+:TAC	13.08	-0.2953 to 26.46	No	ns	0.0557
Cre+:Sham vs. Cre+:TAC	-2.467	-17.43 to 12.49	No	ns	0.9561
Test details	Predicted (LS) mean 1	Predicted (LS) mean 2	Predicted (LS) mean diff.	SE of diff.	N1	N2	q	DF
Cre-:Sham vs. Cre-:TAC	1	16.69	-15.69	4.373	3	5	5.075	10
Cre-:Sham vs. Cre+:Sham	1	1.141	-0.1414	4.89	3	3	0.04088	10
Cre-:Sham vs. Cre+:TAC	1	3.609	-2.609	4.89	3	3	0.7545	10
Cre-:TAC vs. Cre+:Sham	16.69	1.141	15.55	4.373	5	3	5.029	10
Cre-:TAC vs. Cre+:TAC	16.69	3.609	13.08	4.373	5	3	4.231	10
Cre+:Sham vs. Cre+:TAC	1.141	3.609	-2.467	4.89	3	3	0.7136	10

## Sheet: Fig 5D
Table Analyzed	Fig 5D surg myocyte diam
Two-way ANOVA	Ordinary
Alpha	0.05
Source of Variation	% of total variation	P value	P value summary	Significant?
Interaction	20.51	0.008	**	Yes
cre	20.51	0.008	**	Yes
surgery	14.96	0.0199	*	Yes
ANOVA table	SS (Type III)	DF	MS	F (DFn, DFd)	P value
Interaction	0.3144	1	0.3144	F (1, 16) = 9.163	P=0.0080
cre	0.3144	1	0.3144	F (1, 16) = 9.163	P=0.0080
surgery	0.2293	1	0.2293	F (1, 16) = 6.684	P=0.0199
Residual	0.5489	16	0.03431
Difference between column means
Predicted (LS) mean of Sham	1
Predicted (LS) mean of TAC	1.216
Difference between predicted means	-0.2164
SE of difference	0.08369
95% CI of difference	-0.3938 to -0.03895
Difference between row means
Predicted (LS) mean of Cre-	1.235
Predicted (LS) mean of Cre+	0.9815
Difference between predicted means	0.2533
SE of difference	0.08369
95% CI of difference	0.07592 to 0.4308
Interaction CI
Mean diff, A1 - B1	-0.4697
Mean diff, A2 - B2	0.03697
(A1 -B1) - (A2 - B2)	-0.5067
95% CI of difference	-0.8615 to -0.1518
(B1 - A1) - (B2 - A2)	0.5067
95% CI of difference	0.1518 to 0.8615
Data summary
Number of columns (surgery)	2
Number of rows (cre)	2
Number of values	20
Compare cell means regardless of rows and columns
Number of families	1
Number of comparisons per family	6
Alpha	0.05
Tukey's multiple comparisons test	Predicted (LS) mean diff.	95.00% CI of diff.	Below threshold?	Summary	Adjusted P Value
Cre-:Sham vs. Cre-:TAC	-0.4697	-0.7906 to -0.1488	Yes	**	0.0035
Cre-:Sham vs. Cre+:Sham	0	-0.3555 to 0.3555	No	ns	>0.9999
Cre-:Sham vs. Cre+:TAC	0.03697	-0.2982 to 0.3721	No	ns	0.9887
Cre-:TAC vs. Cre+:Sham	0.4697	0.1276 to 0.8118	Yes	**	0.0059
Cre-:TAC vs. Cre+:TAC	0.5067	0.1858 to 0.8276	Yes	**	0.0018
Cre+:Sham vs. Cre+:TAC	0.03697	-0.3185 to 0.3925	No	ns	0.9905
Test details	Predicted (LS) mean 1	Predicted (LS) mean 2	Predicted (LS) mean diff.	SE of diff.	N1	N2	q	DF
Cre-:Sham vs. Cre-:TAC	1	1.47	-0.4697	0.1122	5	6	5.923	16
Cre-:Sham vs. Cre+:Sham	1	1	0	0.1243	5	4	0	16
Cre-:Sham vs. Cre+:TAC	1	0.963	0.03697	0.1171	5	5	0.4463	16
Cre-:TAC vs. Cre+:Sham	1.47	1	0.4697	0.1196	6	4	5.556	16
Cre-:TAC vs. Cre+:TAC	1.47	0.963	0.5067	0.1122	6	5	6.389	16
Cre+:Sham vs. Cre+:TAC	1	0.963	0.03697	0.1243	4	5	0.4207	16

## Sheet: Fig 5E_1
Table Analyzed	Fig 5E surg ANP
Two-way ANOVA	Ordinary
Alpha	0.05
Source of Variation	% of total variation	P value	P value summary	Significant?
Interaction	3.367	0.3914	ns	No
cre	3.177	0.4048	ns	No
surgery	21.48	0.0408	*	Yes
ANOVA table	SS (Type III)	DF	MS	F (DFn, DFd)	P value
Interaction	4294	1	4294	F (1, 16) = 0.7761	P=0.3914
cre	4052	1	4052	F (1, 16) = 0.7323	P=0.4048
surgery	27395	1	27395	F (1, 16) = 4.951	P=0.0408
Residual	88534	16	5533
Difference between column means
Predicted (LS) mean of Sham	3.021
Predicted (LS) mean of TAC	77.81
Difference between predicted means	-74.79
SE of difference	33.61
95% CI of difference	-146.0 to -3.534
Difference between row means
Predicted (LS) mean of Cre-	54.8
Predicted (LS) mean of Cre+	26.03
Difference between predicted means	28.76
SE of difference	33.61
95% CI of difference	-42.49 to 100.0
Interaction CI
Mean diff, A1 - B1	-104.4
Mean diff, A2 - B2	-45.18
(A1 -B1) - (A2 - B2)	-59.22
95% CI of difference	-201.7 to 83.29
(B1 - A1) - (B2 - A2)	59.22
95% CI of difference	-83.29 to 201.7
Data summary
Number of columns (surgery)	2
Number of rows (cre)	2
Number of values	20
Compare cell means regardless of rows and columns
Number of families	1
Number of comparisons per family	6
Alpha	0.05
Tukey's multiple comparisons test	Predicted (LS) mean diff.	95.00% CI of diff.	Below threshold?	Summary	Adjusted P Value
Cre-:Sham vs. Cre-:TAC	-104.4	-233.3 to 24.47	No	ns	0.1354
Cre-:Sham vs. Cre+:Sham	-0.8474	-143.6 to 141.9	No	ns	>0.9999
Cre-:Sham vs. Cre+:TAC	-46.02	-180.6 to 88.58	No	ns	0.7635
Cre-:TAC vs. Cre+:Sham	103.5	-33.83 to 240.9	No	ns	0.1778
Cre-:TAC vs. Cre+:TAC	58.37	-70.50 to 187.2	No	ns	0.5784
Cre+:Sham vs. Cre+:TAC	-45.18	-187.9 to 97.59	No	ns	0.8022
Test details	Predicted (LS) mean 1	Predicted (LS) mean 2	Predicted (LS) mean diff.	SE of diff.	N1	N2	q	DF
Cre-:Sham vs. Cre-:TAC	2.598	107	-104.4	45.04	5	6	3.278	16
Cre-:Sham vs. Cre+:Sham	2.598	3.445	-0.8474	49.9	5	4	0.02402	16
Cre-:Sham vs. Cre+:TAC	2.598	48.62	-46.02	47.05	5	5	1.383	16
Cre-:TAC vs. Cre+:Sham	107	3.445	103.5	48.02	6	4	3.05	16
Cre-:TAC vs. Cre+:TAC	107	48.62	58.37	45.04	6	5	1.833	16
Cre+:Sham vs. Cre+:TAC	3.445	48.62	-45.18	49.9	4	5	1.28	16

## Sheet: Fig 5E_2
Table Analyzed	Fig 5E surg BNP
Two-way ANOVA	Ordinary
Alpha	0.05
Source of Variation	% of total variation	P value	P value summary	Significant?
Interaction	6.518	0.1098	ns	No
cre	7.53	0.0876	ns	No
surgery	44.35	0.0004	***	Yes
ANOVA table	SS (Type III)	DF	MS	F (DFn, DFd)	P value
Interaction	495	1	495	F (1, 16) = 2.866	P=0.1098
cre	571.8	1	571.8	F (1, 16) = 3.311	P=0.0876
surgery	3368	1	3368	F (1, 16) = 19.51	P=0.0004
Residual	2763	16	172.7
Difference between column means
Predicted (LS) mean of Sham	3.431
Predicted (LS) mean of TAC	29.66
Difference between predicted means	-26.22
SE of difference	5.938
95% CI of difference	-38.81 to -13.64
Difference between row means
Predicted (LS) mean of Cre-	21.95
Predicted (LS) mean of Cre+	11.14
Difference between predicted means	10.81
SE of difference	5.938
95% CI of difference	-1.782 to 23.39
Interaction CI
Mean diff, A1 - B1	-36.28
Mean diff, A2 - B2	-16.17
(A1 -B1) - (A2 - B2)	-20.11
95% CI of difference	-45.28 to 5.069
(B1 - A1) - (B2 - A2)	20.11
95% CI of difference	-5.069 to 45.28
Data summary
Number of columns (surgery )	2
Number of rows (cre)	2
Number of values	20
Compare cell means regardless of rows and columns
Number of families	1
Number of comparisons per family	6
Alpha	0.05
Tukey's multiple comparisons test	Predicted (LS) mean diff.	95.00% CI of diff.	Below threshold?	Summary	Adjusted P Value
Cre-:Sham vs. Cre-:TAC	-36.28	-59.04 to -13.51	Yes	**	0.0016
Cre-:Sham vs. Cre+:Sham	0.7521	-24.47 to 25.97	No	ns	0.9998
Cre-:Sham vs. Cre+:TAC	-15.42	-39.20 to 8.359	No	ns	0.2852
Cre-:TAC vs. Cre+:Sham	37.03	12.76 to 61.30	Yes	**	0.0024
Cre-:TAC vs. Cre+:TAC	20.86	-1.908 to 43.62	No	ns	0.0786
Cre+:Sham vs. Cre+:TAC	-16.17	-41.39 to 9.049	No	ns	0.294
Test details	Predicted (LS) mean 1	Predicted (LS) mean 2	Predicted (LS) mean diff.	SE of diff.	N1	N2	q	DF
Cre-:Sham vs. Cre-:TAC	3.807	40.08	-36.28	7.957	5	6	6.447	16
Cre-:Sham vs. Cre+:Sham	3.807	3.055	0.7521	8.815	5	4	0.1207	16
Cre-:Sham vs. Cre+:TAC	3.807	19.23	-15.42	8.311	5	5	2.624	16
Cre-:TAC vs. Cre+:Sham	40.08	3.055	37.03	8.482	6	4	6.174	16
Cre-:TAC vs. Cre+:TAC	40.08	19.23	20.86	7.957	6	5	3.707	16
Cre+:Sham vs. Cre+:TAC	3.055	19.23	-16.17	8.815	4	5	2.594	16

## Sheet: Fig 6A
Table Analyzed	Fig 6A sug cMLCK/gapdh
Two-way ANOVA	Ordinary
Alpha	0.05
Source of Variation	% of total variation	P value	P value summary	Significant?
Interaction	2.12	0.3891	ns	No
cre	0.0007097	0.9873	ns	No
surgery	53.71	0.0004	***	Yes
ANOVA table	SS (Type III)	DF	MS	F (DFn, DFd)	P value
Interaction	0.0405	1	0.0405	F (1, 17) = 0.7811	P=0.3891
cre	1.356e-05	1	1.356e-05	F (1, 17) = 0.0002615	P=0.9873
surgery	1.026	1	1.026	F (1, 17) = 19.79	P=0.0004
Residual	0.8814	17	0.05185
Difference between column means
Predicted (LS) mean of Sham	1.046
Predicted (LS) mean of TAC	0.5904
Difference between predicted means	0.4557
SE of difference	0.1024
95% CI of difference	0.2396 to 0.6718
Difference between row means
Predicted (LS) mean of Cre-	0.8174
Predicted (LS) mean of Cre+	0.8191
Difference between predicted means	-0.001656
SE of difference	0.1024
95% CI of difference	-0.2178 to 0.2145
Interaction CI
Mean diff, A1 - B1	0.3651
Mean diff, A2 - B2	0.5462
(A1 -B1) - (A2 - B2)	-0.1811
95% CI of difference	-0.6133 to 0.2512
(B1 - A1) - (B2 - A2)	0.1811
95% CI of difference	-0.2512 to 0.6133
Data summary
Number of columns (surgery )	2
Number of rows (cre)	2
Number of values	21
Compare cell means regardless of rows and columns
Number of families	1
Number of comparisons per family	6
Alpha	0.05
Tukey's multiple comparisons test	Predicted (LS) mean diff.	95.00% CI of diff.	Below threshold?	Summary	Adjusted P Value
Cre-:Sham vs. Cre-:TAC	0.3651	0.005041 to 0.7252	Yes	*	0.0463
Cre-:Sham vs. Cre+:Sham	-0.09219	-0.5100 to 0.3256	No	ns	0.9219
Cre-:Sham vs. Cre+:TAC	0.454	0.03622 to 0.8718	Yes	*	0.0307
Cre-:TAC vs. Cre+:Sham	-0.4573	-0.8630 to -0.05164	Yes	*	0.0243
Cre-:TAC vs. Cre+:TAC	0.08888	-0.3168 to 0.4946	No	ns	0.9234
Cre+:Sham vs. Cre+:TAC	0.5462	0.08853 to 1.004	Yes	*	0.0165
Test details	Predicted (LS) mean 1	Predicted (LS) mean 2	Predicted (LS) mean diff.	SE of diff.	N1	N2	q	DF
Cre-:Sham vs. Cre-:TAC	1	0.6349	0.3651	0.1267	6	7	4.076	17
Cre-:Sham vs. Cre+:Sham	1	1.092	-0.09219	0.147	6	4	0.887	17
Cre-:Sham vs. Cre+:TAC	1	0.546	0.454	0.147	6	4	4.368	17
Cre-:TAC vs. Cre+:Sham	0.6349	1.092	-0.4573	0.1427	7	4	4.532	17
Cre-:TAC vs. Cre+:TAC	0.6349	0.546	0.08888	0.1427	7	4	0.8807	17
Cre+:Sham vs. Cre+:TAC	1.092	0.546	0.5462	0.161	4	4	4.798	17

[truncated: 3 more sheets: Fig 6B, Fig 6D, Fig 6E]
